# Supplementary material for: Induction of HIV-1-specific antibody-mediated effector functions by native-like envelope trimers in humans
Source: PLoS Pathog. 2025 Oct 21;21(10):e1013614. doi: 10.1371/journal.ppat.1013614 (PMC12551954; doi:10.1371/journal.ppat.1013614)
Supplement: S1 File — Excel file containing all data included in the figures belonging to this manuscript. (XLSX) [file ppat.1013614.s010.xlsx]

## Sheet: Figure 1
Panel B				Panel C				Panel D				Panel E				Panel F				Panel G
0	10	26		0	10	26		0	10	26		0	10	26		0	10	26		0	10	26
1.5	2097.5	2167.5		1	2149	2203		3.5	2447.5	2648.5		3.5	15597.5	14029		7073088	22858596	18753200		1.07	17.8	13.4
1	5067.5	2146.5		1	2834	2576		2.5	3211.5	3060.5		1	20584	18893.5		6267968	21770030	22160103		0.85	23	27.6
1.5	723	884.5		1	1210.5	1534.5		2.5	1526	2020		1.5	9138.5	12189.5		5417510	11092216	18926706		0.63	4.6	5.66
1	1465	3111.5		2	1902.5	2508		1.5	2134	1999		2	16239.5	15292		5784594	14441585	25225200		1.42	7.78	12.5
1.5	463.5	2280.5		3	766	1701		2.5	1007.5	2159		1	3618.5	13248.5		6023914	11820648	20669987		0.9	4.1	9.39
1	5.5	7400.5		1	1	2169.5		2.5	2.5	2834.5		1	1	16530.5		5028800	5626686	18312000		0.95	1.21	23.7
1.5	215.5	947.5		1	154	862.5		1.5	206.5	1198		1	2.5	4922		4981068	9703480	16370648		1.03	2.39	9.24
1.5	1151.5	2588		2	2069	2070		1	2265.5	2386.5		1	11933	12257.5		5754496	20159700	19504375		0.92	21.1	12.3
1	980.5	842		1	1324	1444		1	1737	2059		1	10879	11616		8823105	23636837	17034156		0.83	15.1	7.91
2.5	10389	1392.5		1	3292	1932		1	4205.5	2255		1.5	20687	14881.5		5866610	29322152	25037925		1	28.5	13.2
2.5	1596	2323.5		1	1844	2160.5		1.5	2392.5	2523.5		3.5	11958	17106.5		5321096	18260064	23810976		0.91	18.1	11.9
1.5	3019	2480		1	2347.5	2408		1.5	2931.5	3102.5		2.5	14388	18367.5		6685540	21051031	18412816		0.7	18	7.76
1.5	873.5	665.5		1.5	934	900		2	1263	1120.5		1.5	6346	6272		7408500	14704796	11918428		0.92	6.93	2.08
4.5	8000.5	3724.5		1.5	2933.5	2866		1.5	3437.5	3838		1	19098	19833		6877710	15664448	19195900		0.66	23.4	8.77
1	4004.5	1289		1	2135	1741		2.5	2380	2275.5		1	13952	13468.5		5106834	16458876	20173426		0.74	19.2	7.29
2.5	1437	815.5		2	836	943.5		1	971.5	1178.5		2.5	5957	3360.5		5410216	11530206	13915044		0.8	6.66	4.05
2	365.5	434.5		1	476	706.5		1	706.5	947.5		2.5	9316.5	2403		9521875	14121996	14116000		0.39	1.88	4.38
1.5	972.5	309.5		1	1071.5	641.5		1	1425	869.5		1	15680.5	2348		3165280	13121450	13444704		1.03	3.08	3.9
1	1210.5	1173.5		1	1494	1866		1.5	1935.5	2435		1	14482.5	14588		6955776	12556359	14044701		0.69	3.99	3.09
4	40.5	652.5		2	18	1017.5		2.5	42.5	1434		1.5	14021.5	7063.5		5937994	5864345	15655248		0.7	1.02	10
1	5372.5	4988		1	2895	2564		3.5	3451	2405.5		1.5	11605.5	12573		5360985	16186226	23028018		0.61	16.1	16.4
1	46.5	276		1	31	538.5		1	61	786.5		1	11778.5	1816.5		5387792	7741622	11008224		0.89	1.4	2.27
1	1825.5	1630.5		1	1925	2419.5		1.5	2456.5	3146.5		4.5	12156.5	16957.5		6381695	14239450	19417320		0.5	13.2	14.3

## Sheet: Figure 2
Panel B			Panel C			Panel D			Panel E			Panel F			Panel G
Female	Male		Female	Male		Female	Male		Female	Male		Female	Male		Female	Male
2167.5	3111.5		2203	2508		2648.5	1999		14029	15292		18753200	25225200		13.4	12.5
2146.5	7400.5		2576	2169.5		3060.5	2834.5		18893.5	16530.5		22160103	18312000		27.6	23.7
884.5	947.5		1534.5	862.5		2020	1198		12189.5	4922		18926706	16370648		5.66	9.24
2280.5	665.5		1701	900		2159	1120.5		13248.5	6272		20669987	17034156		9.39	7.91
2588	1289		2070	1741		2386.5	2275.5		12257.5	13468.5		19504375	11918428		12.3	2.08
	434.5			706.5			947.5		14881.5	2403		25037925	20173426		13.2	7.29
1392.5	309.5		1932	641.5		2255	869.5		17106.5	2348		23810976	14116000		11.9	4.38
2323.5	1173.5		2160.5	1866		2523.5	2435		18367.5	14588		18412816	13444704		7.76	3.9
2480	276		2408	538.5		3102.5	786.5		19833	1816.5		19195900	14044701		8.77	3.09
3724.5	842		2866	1444		3838	2059		3360.5	11616		13915044	11008224		4.05	2.27
815.5			943.5			1178.5			7063.5			15655248			10
652.5			1017.5			1434			12573			23028018			16.4
4988			2564			2405.5			16957.5			19417320			14.3
1630.5			2419.5			3146.5

## Sheet: Figure 3
Panel B							Panel C				Panel D
	IgG	FcγRIIa	FcγRIIIa	C1q	Neut		Human	Macaque	Rabbit		Human	Macaque	Rabbit
human	2.68842	2.56703	2.58206	3.37953	3.07555		18753200	14775384	21199860		13.4	11.2	47.4
macaque	3.46382	3.01326	3.57761	3.66365	2.81938		18926706	11555500	17114544		5.66	11.3	41.8
rabbit	3.13814	2.88508	3.09272	3.81122	4.1068		20669987	23707936	14932645		9.39	8.88	24.9
							23810976	22171814	17088830		11.9	20.9	39
							13915044	19270104	16381972		4.05	10.8	46.3
							15655248	17087070			10	11.8
							19417320				14.3

## Sheet: Figure 4
Panel B
week	SOSIP ConM + MPLA (i.m.)						SOSIP ConM + MPLA (s.c.)						SOSIP ConM + Squalene Emulsion (i.m.)
26	249.625	984.125	66.125	626.125	202.125	374.125	28.125	175.125	287.125	73.125	13.625	35.125	414.125	544.125	941.125	611.625	1688.62	811.125
Panel C
week	SOSIP ConM + MPLA (i.m.)						SOSIP ConM + MPLA (s.c.)						SOSIP ConM + Squalene Emulsion (i.m.)
26	167.5	320.5	69.5	1214.5	267.5	332.5	46.5	413.5	1014.5	26.5	5.5	35.5	770.5	365.5	942.5	600.5	1216.5	1316
Panel D
week	SOSIP ConM + MPLA (i.m.)						SOSIP ConM + MPLA (s.c.)						SOSIP ConM + Squalene Emulsion (i.m.)
26	332.125	579.625	116.625	1748.62	454.625	825.125	88.625	725.625	1465.62	57.625	4.625	66.625	1318.12	728.625	1583.62	946.625	1967.62	1775.62
Panel E
week	SOSIP ConM + MPLA (i.m.)						SOSIP ConM + MPLA (s.c.)						SOSIP ConM + Squalene Emulsion (i.m.)
26	126.25	238.75	34.75	4171.75	336.25	806.25	21.75	1134.75	3018.75	14.75	1.75	5.75	3097.75	575.25	5430.75	3812.75	6140.75	6675.75
Panel F
week	SOSIP ConM + MPLA (i.m.)						SOSIP ConM + MPLA (s.c.)						SOSIP ConM + Squalene Emulsion (i.m.)
26	14775384	11555500	23707936	22171814	19270104	17087070	6108754	4856554	9524093	14531880	11261428	11778950	18530973	16966547	16815150	19746852	21654815	16662900
Panel G
week	SOSIP ConM + MPLA (i.m.)						SOSIP ConM + MPLA (s.c.)						SOSIP ConM + Squalene Emulsion (i.m.)
26	11.2	11.3	8.88	20.9	10.8	11.8	4.24	4.73	17.5	4.86	0.85	1.83	9.42	16	17.6	15.1	16.9	15.6

## Sheet: Figure 5
Panel B				Panel C				Panel D				Panel E				Panel F				Panel G
No Adjuvant	Squalene Emulsion	MPLA		No Adjuvant	Squalene Emulsion	MPLA		No Adjuvant	Squalene Emulsion	MPLA		No Adjuvant	Squalene Emulsion	MPLA		No Adjuvant	Squalene Emulsion	MPLA		No Adjuvant	Squalene Emulsion	MPLA
12.25	7584.25	6035.25		1	1288.5	1112.5		1	1719.5	1871		1	18010	18396.5		11381040	17359407	21199860		0.92	44.1	47.4
4.25	3452.25	1832.25		1.5	516.5	144.5		1	939.5	376.5		1	13490.5	2742.5		9242548	19185090	17114544		0.68	42.8	41.8
66.75	2512.25	750.25		1	363.5	39.5		4.5	550	305.5		1	12639.5	2949.5		14054058	17418635	14932645		2.62	42.2	24.9
30.25	10927.2	4220.25		1	1014	527.5		1.5	1925.5	879.5		1	18077.5	12949.5		6473349	19240275	17088830		0.57	43.7	39
68.25	2449.25	4615.75		1	234.5	670.5		5.5	333	1695.5		1	14276	16400.5		4140152	21832106	16381972		2.29	41.4	46.3
	4562.25				461				1058.5				11114.5				16577913				46.1

## Sheet: Sup Fig 1
Panel A					Panel B					Panel C					Panel D					Panel E				Panel F				Panel G																Panel H
	FcγRIIa	Week 10	Week 26			FcγRIIIa	Week 10	Week 26			C1q	Week 10	Week 26			Neutralization	Week 10	Week 26			FcgRIIa	all			FcgRIIIa	all			IgG1	ADCP			IgG2	ADCP			IgG3	ADCP			IgG4	ADCP			IgG1	NK cell activation			IgG2
Female	2149	2097.5			Female	2447.5	2097.5			Female	15597.5	2097.5			Female	1392	2097.5			Female	2149	22858596		Female	2447.5	17.8		Female	4410	22858596		Female	190	22858596		Female	1325	22858596		Female	19	22858596		Female	4410	17.8		Female	190
Female	2834	5067.5			Female	3211.5	5067.5			Female	20584	5067.5			Female	1052	5067.5			Female	2834	21770030		Female	3211.5	23		Female	1943	21770030		Female	202	21770030		Female	10282	21770030		Female	5	21770030		Female	1943	23		Female	202
Female	1210.5	723			Female	1526	723			Female	9138.5	723			Female	82	723			Female	1210.5	11092216		Female	1526	4.6		Female	349	11092216		Female	432	11092216		Female	79	11092216		Female	20	11092216		Female	349	4.6		Female	432
Female	766	463.5			Female	1007.5	463.5			Female	3618.5	463.5			Female	101	463.5			Female	766	11820648		Female	1007.5	4.1		Female	7	11820648		Female	148	11820648		Female	97	11820648		Female	10	11820648		Female	7	4.1		Female	148
Female	2069	1151.5			Female	2265.5	1151.5			Female	11933	1151.5			Female	1037	1151.5			Female	2069	20159700		Female	2265.5	21.1		Female	29304	20159700		Female	97	20159700		Female	1727	20159700		Female	7	20159700		Female	29304	21.1		Female	97
Female	3292	10389			Female	4205.5	10389			Female	20687	10389			Female	2576	10389			Female	3292	29322152		Female	4205.5	28.5		Female	83703	29322152		Female	152	29322152		Female	8250	29322152		Female	8	29322152		Female	83703	28.5		Female	152
Female	1844	1596			Female	2392.5	1596			Female	11958	1596			Female	696	1596			Female	1844	18260064		Female	2392.5	18.1		Female	205	18260064		Female	51	18260064		Female	307	18260064		Female	5	18260064		Female	205	18.1		Female	51
Female	2347.5	3019			Female	2931.5	3019			Female	14388	3019			Female	2116	3019			Female	2347.5	21051031		Female	2931.5	18		Female	598	21051031		Female	444	21051031		Female	382	21051031		Female	19	21051031		Female	598	18		Female	444
Female	2933.5	8000.5			Female	3437.5	8000.5			Female	19098	8000.5			Female	1213	8000.5			Female	2933.5	15664448		Female	3437.5	23.4		Female	66453	15664448		Female	355	15664448		Female	1540	15664448		Female	10	15664448		Female	66453	23.4		Female	355
Female	836	1437			Female	971.5	1437			Female	5957	1437			Female	3241	1437			Female	836	11530206		Female	971.5	6.66		Female	2297	11530206		Female	100	11530206		Female	199	11530206		Female	2	11530206		Female	2297	6.66		Female	100
Female	18	40.5			Female	42.5	40.5			Female	14021.5	40.5			Female	20	40.5			Female	18	5864345		Female	42.5	1.02		Female	29	5864345		Female	38	5864345		Female	19	5864345		Female	1	5864345		Female	29	1.02		Female	38
Female	2895	5372.5			Female	3451	5372.5			Female	11605.5	5372.5			Female	463	5372.5			Female	2895	16186226		Female	3451	16.1		Female	18550	16186226		Female	467	16186226		Female	77	16186226		Female	14	16186226		Female	18550	16.1		Female	467
Female	1925	1825.5			Female	2456.5	1825.5			Female	12156.5	1825.5			Female	693	1825.5			Female	1925	14239450		Female	2456.5	13.2		Female	730	14239450		Female	85	14239450		Female	116	14239450		Female	4	14239450		Female	730	13.2		Female	85
Male	1902.5	1465			Male	2134	1465			Male	16239.5	1465			Male	34	1465			Male	1902.5	14441585		Male	2134	7.78		Female	10455	18753200		Female	499	18753200		Female	1372	18753200		Female	241	18753200		Female	10455	13.4		Female	499
Male	1	5.5			Male	2.5	5.5			Male	1	5.5			Male	20	5.5			Male	1	5626686		Male	2.5	1.21		Female	539	22160103		Female	108	22160103		Female	3343	22160103		Female	5	22160103		Female	539	27.6		Female	108
Male	154	215.5			Male	206.5	215.5			Male	2.5	215.5			Male	34	215.5			Male	154	9703480		Male	206.5	2.39		Female	614	18926706		Female	5397	18926706		Female	74	18926706		Female	209	18926706		Female	614	5.66		Female	5397
Male	1324	980.5			Male	1737	980.5			Male	10879	980.5			Male	151	980.5			Male	1324	23636837		Male	1737	15.1		Female	3	20669987		Female	91	20669987		Female	128	20669987		Female	4	20669987		Female	3	9.39		Female	91
Male	934	873.5			Male	1263	873.5			Male	6346	873.5			Male	68	873.5			Male	934	14704796		Male	1263	6.93		Female	14627	19504375		Female	159	19504375		Female	180	19504375		Female	6	19504375		Female	14627	12.3		Female	159
Male	2135	4004.5			Male	2380	4004.5			Male	13952	4004.5			Male	140	4004.5			Male	2135	16458876		Male	2380	19.2		Female	9165	25037925		Female	318	25037925		Female	3012	25037925		Female	5	25037925		Female	9165	13.2		Female	318
Male	476	365.5			Male	706.5	365.5			Male	9316.5	365.5			Male	61	365.5			Male	476	14121996		Male	706.5	1.88		Female	2	23810976		Female	181	23810976		Female	153	23810976		Female	79	23810976		Female	2	11.9		Female	181
Male	1071.5	972.5			Male	1425	972.5			Male	15680.5	972.5			Male	34	972.5			Male	1071.5	13121450		Male	1425	3.08		Female	172	18412816		Female	900	18412816		Female	680	18412816		Female	34	18412816		Female	172	7.76		Female	900
Male	1494	1210.5			Male	1935.5	1210.5			Male	14482.5	1210.5			Male	33	1210.5			Male	1494	12556359		Male	1935.5	3.99		Female	31981	19195900		Female	701	19195900		Female	450	19195900		Female	12	19195900		Female	31981	8.77		Female	701
Male	31	46.5			Male	61	46.5			Male	11778.5	46.5			Male	20	46.5			Male	31	7741622		Male	61	1.4		Female	567	13915044		Female	192	13915044		Female	51	13915044		Female	22	13915044		Female	567	4.05		Female	192
Female	2203		2167.5		Female	2648.5		2167.5		Female	14029		2167.5		Female	1551		2167.5		Female	2203	18753200		Female	2648.5	13.4		Female	1094	15655248		Female	87	15655248		Female	18	15655248		Female	2	15655248		Female	1094	10		Female	87
Female	2576		2146.5		Female	3060.5		2146.5		Female	18893.5		2146.5		Female	2420		2146.5		Female	2576	22160103		Female	3060.5	27.6		Female	6785	23028018		Female	604	23028018		Female	37	23028018		Female	19	23028018		Female	6785	16.4		Female	604
Female	1534.5		884.5		Female	2020		884.5		Female	12189.5		884.5		Female	299		884.5		Female	1534.5	18926706		Female	2020	5.66		Female	8319	19417320		Female	148	19417320		Female	136	19417320		Female	9	19417320		Female	8319	14.3		Female	148
Female	1701		2280.5		Female	2159		2280.5		Female	13248.5		2280.5		Female	2473		2280.5		Female	1701	20669987		Female	2159	9.39		Male	6	14441585		Male	366	14441585		Male	5737	14441585		Male	60	14441585		Male	6	7.78		Male	366
Female	2070		2588		Female	2386.5		2588		Female	12257.5		2588		Female	1585		2588		Female	2070	19504375		Female	2386.5	12.3		Male	8	5626686		Male	14	5626686		Male	6	5626686		Male	2	5626686		Male	8	1.21		Male	14
Female	1932		1392.5		Female	2255		1392.5		Female	14881.5		1392.5		Female	782		1392.5		Female	1932	25037925		Female	2255	13.2		Male	250	9703480		Male	61	9703480		Male	104	9703480		Male	4	9703480		Male	250	2.39		Male	61
Female	2160.5		2323.5		Female	2523.5		2323.5		Female	17106.5		2323.5		Female	920		2323.5		Female	2160.5	23810976		Female	2523.5	11.9		Male	4	23636837		Male	42	23636837		Male	355	23636837		Male	5	23636837		Male	4	15.1		Male	42
Female	2408		2480		Female	3102.5		2480		Female	18367.5		2480		Female	1174		2480		Female	2408	18412816		Female	3102.5	7.76		Male	7	14704796		Male	149	14704796		Male	312	14704796		Male	24	14704796		Male	7	6.93		Male	149
Female	2866		3724.5		Female	3838		3724.5		Female	19833		3724.5		Female	864		3724.5		Female	2866	19195900		Female	3838	8.77		Male	27795	16458876		Male	82	16458876		Male	973	16458876		Male	3	16458876		Male	27795	19.2		Male	82
Female	943.5		815.5		Female	1178.5		815.5		Female	3360.5		815.5		Female	1190		815.5		Female	943.5	13915044		Female	1178.5	4.05		Male	186	14121996		Male	95	14121996		Male	25	14121996		Male	3	14121996		Male	186	1.88		Male	95
Female	1017.5		652.5		Female	1434		652.5		Female	7063.5		652.5		Female	61		652.5		Female	1017.5	15655248		Female	1434	10		Male	183	13121450		Male	181	13121450		Male	99	13121450		Male	11	13121450		Male	183	3.08		Male	181
Female	2564		4988		Female	2405.5		4988		Female	12573		4988		Female	2421		4988		Female	2564	23028018		Female	2405.5	16.4		Male	106	12556359		Male	395	12556359		Male	54	12556359		Male	6	12556359		Male	106	3.99		Male	395
Female	2419.5		1630.5		Female	3146.5		1630.5		Female	16957.5		1630.5		Female	2350		1630.5		Female	2419.5	19417320		Female	3146.5	14.3		Male	13	7741622		Male	122	7741622		Male	33	7741622		Male	9	7741622		Male	13	1.4		Male	122
Male	2508		3111.5		Male	1999		3111.5		Male	15292		3111.5		Male	567		3111.5		Male	2508	25225200		Male	1999	12.5		Male	81	25225200		Male	6068	25225200		Male	12023	25225200		Male	1009	25225200		Male	81	12.5		Male	6068
Male	2169.5		7400.5		Male	2834.5		7400.5		Male	16530.5		7400.5		Male	1340		7400.5		Male	2169.5	18312000		Male	2834.5	23.7		Male	3112	18312000		Male	15775	18312000		Male	1132	18312000		Male	6	18312000		Male	3112	23.7		Male	15775
Male	862.5		947.5		Male	1198		947.5		Male	4922		947.5		Male	80		947.5		Male	862.5	16370648		Male	1198	9.24		Male	2603	16370648		Male	257	16370648		Male	73	16370648		Male	323	16370648		Male	2603	9.24		Male	257
Male	1444		842		Male	2059		842		Male	11616		842		Male	414		842		Male	1444	17034156		Male	2059	7.91		Male	2	17034156		Male	99	17034156		Male	151	17034156		Male	61	17034156		Male	2	7.91		Male	99
Male	900		665.5		Male	1120.5		665.5		Male	6272		665.5		Male	88		665.5		Male	900	11918428		Male	1120.5	2.08		Male	4	11918428		Male	195	11918428		Male	498	11918428		Male	112	11918428		Male	4	2.08		Male	195
Male	1741		1289		Male	2275.5		1289		Male	13468.5		1289		Male	535		1289		Male	1741	20173426		Male	2275.5	7.29		Male	7912	20173426		Male	195	20173426		Male	242	20173426		Male	9	20173426		Male	7912	7.29		Male	195
Male	706.5		434.5		Male	947.5		434.5		Male	2403		434.5		Male	109		434.5		Male	706.5	14116000		Male	947.5	4.38		Male	633	14116000		Male	329	14116000		Male	17	14116000		Male	377	14116000		Male	633	4.38		Male	329
Male	641.5		309.5		Male	869.5		309.5		Male	2348		309.5		Male	264		309.5		Male	641.5	13444704		Male	869.5	3.9		Male	110	13444704		Male	118	13444704		Male	32	13444704		Male	20	13444704		Male	110	3.9		Male	118
Male	1866		1173.5		Male	2435		1173.5		Male	14588		1173.5		Male	101		1173.5		Male	1866	14044701		Male	2435	3.09		Male	186	14044701		Male	1006	14044701		Male	19	14044701		Male	17	14044701		Male	186	3.09		Male	1006
Male	538.5		276		Male	786.5		276		Male	1816.5		276		Male	100		276		Male	538.5	11008224		Male	786.5	2.27		Male	88	11008224		Male	519	11008224		Male	39	11008224		Male	484	11008224		Male	88	2.27		Male	519
[truncated: 7 more columns]

## Sheet: Sup Fig 2
Panel A							Panel B							Panel C							Panel D							Panel E							Panel F							Panel G
0	0	10	10	26	26		0	0	10	10	26	26		0	0	10	10	26	26		0	0	10	10	26	26		0	0	10	10	26	26		0	0	10	10	26	26		0	0	10	10	26	26
Female at birth	Male at birth	Female at birth	Male at birth	Female at birth	Male at birth		Female at birth	Male at birth	Female at birth	Male at birth	Female at birth	Male at birth		Female at birth	Male at birth	Female at birth	Male at birth	Female at birth	Male at birth		Female at birth	Male at birth	Female at birth	Male at birth	Female at birth	Male at birth		Female at birth	Male at birth	Female at birth	Male at birth	Female at birth	Male at birth		Female at birth	Male at birth	Female at birth	Male at birth	Female at birth	Male at birth		Female at birth	Male at birth	Female at birth	Male at birth	Female at birth	Male at birth
1.5		2097.5		2167.5			1		2149		2203			3.5		2447.5		2648.5			3.5		15597.5		14029			7073088		22858596		18753200			1.07		17.8		13.4			20		1392		1551
1		5067.5		2146.5			1		2834		2576			2.5		3211.5		3060.5			1		20584		18893.5			6267968		21770030		22160103			0.85		23		27.6			20		1052		2420
1.5		723		884.5			1		1210.5		1534.5			2.5		1526		2020			1.5		9138.5		12189.5			5417510		11092216		18926706			0.63		4.6		5.66			20		82		299
1.5		463.5		2280.5			3		766		1701			2.5		1007.5		2159			1		3618.5		13248.5			6023914		11820648		20669987			0.9		4.1		9.39			20		101		2473
1.5		1151.5		2588			2		2069		2070			1		2265.5		2386.5			1		11933		12257.5			5754496		20159700		19504375			0.92		21.1		12.3			20		1037		1585
2.5		10389		1392.5			1		3292		1932			1		4205.5		2255			1.5		22000		14881.5			5866610		29322152		25037925			1		28.5		13.2			20		151		414
2.5		1596		2323.5			1		1844		2160.5			1.5		2392.5		2523.5			3.5		14000		17106.5			5321096		18260064		23810976			0.91		18.1		11.9			20		2576		782
1.5		3019		2480			1		2347.5		2408			1.5		2931.5		3102.5			2.5		18000		18367.5			6685540		21051031		18412816			0.7		18		7.76			20		696		920
4.5		8000.5		3724.5			1.5		2933.5		2866			1.5		3437.5		3838			1		21000		19833			6877710		15664448		19195900			0.66		23.4		8.77			20		2116		1174
2.5		1437		815.5			2		836		943.5			1		971.5		1178.5			2.5		9300		3360.5			5410216		11530206		13915044			0.8		6.66		4.05			20		1213		864
4		40.5		652.5			2		18		1017.5			2.5		42.5		1434			1.5		14021.5		7063.5			5937994		5864345		15655248			0.7		1.02		10			20		3241		1190
1		5372.5		4988			1		2895		2564			3.5		3451		2405.5			1.5		11605.5		12573			5360985		16186226		23028018			0.61		16.1		16.4			20		20		61
1		1825.5		1630.5			1		1925		2419.5			1.5		2456.5		3146.5			4.5		12156.5		16957.5			6381695		14239450		19417320			0.5		13.2		14.3			20		463		2421
	1		1465		3111.5			2		1902.5		2508			1.5		2134		1999			2		16239.5		15292			5784594		14441585		25225200			1.42		7.78		12.5		20		693		2350
	1		5.5		7400.5			1		1		2169.5			2.5		2.5		2834.5			1		9300		16530.5			5028800		5626686		18312000			0.95		1.21		23.7			20		34		567
	1.5		215.5		947.5			1		154		862.5			1.5		206.5		1198			1		19000		4922			4981068		9703480		16370648			1.03		2.39		9.24			20		20		1340
	1		980.5		842			1		1324		1444			1		1737		2059			1		19000		11616			8823105		23636837		17034156			0.83		15.1		7.91			20		34		80
	1.5		873.5		665.5			1.5		934		900			2		1263		1120.5			1.5		19000		6272			7408500		14704796		11918428			0.92		6.93		2.08			20		68		88
	1		4004.5		1289			1		2135		1741			2.5		2380		2275.5			1		19000		13468.5			5106834		16458876		20173426			0.74		19.2		7.29			20		140		535
	2		365.5		434.5			1		476		706.5			1		706.5		947.5			2.5		9316.5		2403			9521875		14121996		14116000			0.39		1.88		4.38			20		61		109
	1.5		972.5		309.5			1		1071.5		641.5			1		1425		869.5			1		15680.5		2348			3165280		13121450		13444704			1.03		3.08		3.9			20		34		264
	1		1210.5		1173.5			1		1494		1866			1.5		1935.5		2435			1		14482.5		14588			6955776		12556359		14044701			0.69		3.99		3.09			20		33		101
	1		46.5		276			1		31		538.5			1		61		786.5			1		11778.5		1816.5			5387792		7741622		11008224			0.89		1.4		2.27			20		20		100

## Sheet: Sup Fig 3
Panel A				Panel B				Panel C				Panel D				Panel E					Panel F
PC 1	Female at birth	Male at birth			PC1	PC2		PC 1	Female at birth	Male at birth			PC1	PC2		Original		Normalized			Original		Normalized
1.47477	0.083			NK cell activation	0.326485	0.663		1.9	-0.662123			C1q	0.301595	0.581		Female at birth	Male at birth	Female at birth	Male at birth		Female at birth	Male at birth	Female at birth	Male at birth
3.03418	1.46			Neutralization	0.345274	0.407		2.35	-0.620284			Neutralization	0.349379	-0.446		22858596		20359968			17.8		15.8543
-0.38296	-0.78			ADCP	0.360162	0.151		-0.515	1.02911			NK cell activation	0.370287	-0.455		21770030		17385340			23		18.3676
1.16927	0.215			IgG	0.394461	0.0108		-0.849	0.607077			ADCP	0.376516	-0.306		11092216		11478136			4.6		4.76004
1.35833	0.197			C1q	0.394814	-0.427		1.61	-0.728458			FcγRIIa	0.40719	0.271		11820648		13117807			4.1		4.54992
1.41314	0.228			FcγRIIIa	0.4005	-0.352		3.51	-1.42601			FcγRIIIa	0.4086	0.284		20159700		19483703			21.1		20.3925
1.78534	-0.118			FcγRIIa	0.41545	-0.255		1.35	-0.361827			IgG	0.418737	0.0904		29322152		21598734			28.5		20.9931
1.50066	-0.925							2.01	-0.64309							18260064		16866660			18.1		16.7188
2.09867	-1.18							2.13	-0.338292							21051031		17897790			18		15.3038
-2.13532	0.722							0.259	-0.213003							15664448		11873854			23.4		17.7375
-1.96391	-0.182							-3.59	0.645756							11530206		10804082			6.66		6.24058
2.4978	0.769							1.51	0.128559							5864345		10793664			1.02		1.87737
1.89295	0.0406							0.93	0.125758							16186226		12838209			16.1		12.7698
1.80042		0.0152						0.0628		1.18965						14239450		12917539			13.2		11.9746
2.62331		0.959						-6.42		-2.42881							14441585		13496291			7.78		7.27075
-2.17953		0.291						-2.99		-1.05176							5626686		22485180			1.21		4.83536
-0.42944		-0.47						0.995		-0.240166							9703480		12303190			2.39		3.03032
-2.9732		-0.699						-0.316		0.629046							23636837		23377398			15.1		14.9343
0.40793		-0.586						1.23		0.178525							14704796		14791539			6.93		6.97088
-3.65875		0.492						-1.02		0.808231							16458876		13516946			19.2		15.7681
-3.82507		0.828						-0.533		1.33328							14121996		16302521			1.88		2.17028
-0.69392		-1.92						-0.355		1.41018							13121450		12992882			3.08		3.04982
-4.81465		0.568						-3.25		0.628657							12556359		12049898			3.99		3.82906
																	7741622		13736199			1.4		2.48406

## Sheet: Sup Fig 4
Panel A				Panel B				Panel C				Panel D				Panel E			Panel F			Panel G
Human	Macaque	Rabbit		Human	Macaque	Rabbit		Human	Macaque	Rabbit		Human	Macaque	Rabbit		mAb N6	mAb 2G12		mAb N6	mAb 2G12		Same as Fig 3 panel B
866	4494	3085		759	1390	1785.5		760	4125.5	2793		10962.5	12579.5	18396.5		9790000	10900000		6.966	7.85467
372	3417	491		312	1448	189		298	3904	540		3426.5	13926.5	2742.5
488	704	389.5		369	385	205		382	1385.5	703		4792.5	1967	2949.5
722.5	5044	1374.5		762	2075	767.5		738.5	5068	1238		11498.5	15266	12949.5
210	1610	1718		145	644	1134		121	2255	2503		248.5	8258.5	16400.5
396	2909.5			360	1031			295	3781			2631	9219
730				959				1035				13872.5

## Sheet: Sup Fig 5
Panel A
Week	SOSIP ConM + MPLA (i.m.)						SOSIP ConM + MPLA (s.c.)						SOSIP ConM + Squalene Emulsion (i.m.)
-1	9.125	12.125	13.125	11.125	9.125	15.125	4.625	12.125	10.125	11.125	10.125	8.125	1	9.125	11.125	14.125	7.125	6.125
2	1	4.125	1	5.125	8.125	9.625	1	5.625	3.125	5.125	1	2.125	1	32.625	16.625	12.125	202.125	1
10	65.125	561.625	11.125	368.125	1	97.625	1	1	66.125	5.125	1	1	429.125	311.125	1042.12	289.125	630.125	468.625
26	249.625	984.125	66.125	626.125	202.125	374.125	28.125	175.125	287.125	73.125	13.625	35.125	414.125	544.125	941.125	611.625	1688.62	811.125
Panel B
Week	SOSIP ConM + MPLA (i.m.)						SOSIP ConM + MPLA (s.c.)						SOSIP ConM + Squalene Emulsion (i.m.)
-1	3.5	2.5	1.5	2.5	1.5	1	1	26.5	1.5	1.5	2.5	1	1.5	5.5	3	1.5	1.5	1.5
2	2.5	14.5	1	1.5	2.5	1.5	1	8.5	1	1	1.5	1	21.5	8.5	8.5	3.5	2.5	1
10	63.5	654	17.5	1559.5	204.5	49.5	1	4.5	183.5	9.5	7.5	1	659	253.5	1182.5	326.5	894	777.5
26	167.5	320.5	69.5	1214.5	267.5	332.5	46.5	413.5	1014.5	26.5	5.5	35.5	770.5	365.5	942.5	600.5	1216.5	1316
Panel C
Week	SOSIP ConM + MPLA (i.m.)						SOSIP ConM + MPLA (s.c.)						SOSIP ConM + Squalene Emulsion (i.m.)
-1	1	1	1	1	1	1	1	47.625	1	1	1	1	1.125	9.625	1	1	1	1
2	1	11.625	1	1	1	1	1	10.625	1	1	1	1	29.625	15.625	4.625	1.625	1	1
10	102.625	895.125	23.125	2021.12	308.625	82.625	1	2.125	254.625	10.625	6.625	1	990.625	471.625	1664.62	460.625	1181.62	1058.62
26	332.125	579.625	116.625	1748.62	454.625	825.125	88.625	725.625	1465.62	57.625	4.625	66.625	1318.12	728.625	1583.62	946.625	1967.62	1775.62
Panel D
Week	SOSIP ConM + MPLA (i.m.)						SOSIP ConM + MPLA (s.c.)						SOSIP ConM + Squalene Emulsion (i.m.)
-1	1	1	1.75	2.75	1.75	1.25	3.75	1.75	1	1.75	1.75	1	1	1.75	1	1	1	1
2	1.75	1	1	1	1.75	2.75	1.75	1.75	1	1	1	1	2.75	1.75	2.75	1	68.25	1
10	21.75	801.75	3.75	6368.75	1	17.75	1.75	1	21.25	4.75	1	1	1058.75	132.75	2859.75	197.75	1665.75	1432.75
26	126.25	238.75	34.75	4171.75	336.25	806.25	21.75	1134.75	3018.75	14.75	1.75	5.75	3097.75	575.25	5430.75	3812.75	6140.75	6675.75
Panel E
Week	SOSIP ConM + MPLA (i.m.)						SOSIP ConM + MPLA (s.c.)						SOSIP ConM + Squalene Emulsion (i.m.)
0	4999070	5294835	7865800	8786129	7340048	6377106	5662608	3359352	3010160	4464144	9005992	6599106	7293120	5543958	6656676	4350360	4497040	3176595
22	14775384	11555500	23707936	22171814	19270104	17087070	6108754	4856554	9524093	14531880	11261428	11778950	18530973	16966547	16815150	19746852	21654815	16662900
Panel F
Week	ConM SOSIP + MPLA (i.m.)						ConM SOSIP + MPLA (s.c.)						ConM SOSIP + Squalene Emulsion (i.m.)
0	0.91	0.62	0.88	1.16	0.95	0.85	0.55	0.45	0.83	0.79	1.05	0.73	1.26	0.87	1	0.86	0.75	1.28
26	11.2	11.3	8.88	20.9	10.8	11.8	4.24	4.73	17.5	4.86	0.85	1.83	9.42	16	17.6	15.1	16.9	15.6

[truncated: 4 more sheets: Sup Fig 6, Sup Fig 7, Sup Fig 8, Sup Fig 9]
